# Supplementary material for: Autoreactive T cell receptors with shared germline-like α chains in type 1 diabetes
Source: JCI Insight. 2021 Nov 22;6(22):e151349. doi: 10.1172/jci.insight.151349 (PMC8663791; doi:10.1172/jci.insight.151349)
Supplement: Supplemental table 2 [file jciinsight-6-151349-s020.xlsx]

## Sheet: Sheet1
Table S2. Islet antigen peptides used for PBMC stimulation cultures.
Protein	Peptide	Start	End	Length	Sequence	HLA restriction	0401 pool (n=28)	0401/0301/DQ8 pool (n=35)	Reference
GAD65	p1	1	20	20	MASPGSGFWSFGSEDGSGDS	0401	X	X	PMID: 23228173
GAD65	p10	73	92	20	CACDQKPCSCSKVDVNYAFL	0401	X	X	PMID: 23228173
GAD65	p14	105	124	20	RPTLAFLQDVMNILLQYVVK	0401	X	X	PMID: 23228173
GAD65	p15	113	132	20	DVMNILLQYVVKSFDRSTKV	0401	X	X	PMID: 23228173
GAD65	p250	250	266	17	AMMIARFKMFPEVKEKG	DQ8		X	PMID: 31457096
GAD65	p34	265	284	20	KGMAALPRLIAFTSEHSHFS	0401	X	X	PMID: 23228173
GAD65	p35	273	292	20	LIAFTSEHSHFSLKKGAAAL	0401	X	X	PMID: 23228173
GAD65	p36	281	300	20	SHFSLKKGAAALGIGTDSVI	0401	X	X	PMID: 23228173
GAD65	p37	289	308	20	AAALGIGTDSVILIKCDERG	0401	X	X	WW Kwok unpublished
GAD65	p38	297	316	20	DSVILIKCDERGKMIPSDLE	0401	X	X	PMID: 23228173
GAD65	p39	305	324	20	DERGKMIPSDLERRILEAKQ	0401	X	X	PMID: 23228173
GAD65	p41	321	340	20	EAKQKGFVPFLVSATAGTTV	0401	X	X	PMID: 23228173
GAD65	p45	353	372	20	ICKKYKIWMHVDAAWGGGLL	0401	X	X	PMID: 23228173
GAD65	p47	369	388	20	GGLLMSRKHKWKLSGVERAN	0401	X	X	PMID: 23228173
GAD65	p48	377	396	20	HKWKLSGVERANSVTWNPHK	0401	X	X	PMID: 23228173
GAD65	p55	433	452	20	YDLSYDTGDKALQCGRHVDV	0401	X	X	PMID: 23228173
GAD65	p60	473	492	20	KCLELAEYLYNIIKNREGYE	0401	X	X	PMID: 23228173
GAD65	p489	489	508	20	EGYEMVFDGKPQHTNVCFWY	0301		X	WW Kwok unpublished
GAD65	p69	545	564	20	VSYQPLGDKVNFFRMVISNP	0401	X	X	PMID: 23228173
GAD65	p70	553	572	20	KVNFFRMVISNPAATHQDID	0401	X	X	PMID: 23228173
IGRP	p8	8	25	18	GVLIIQHLQKDYRAYYTF	0301		X	PMID: 16493034
IGRP	p3	17	36	20	KDYRAYYTFLNFMSNVGDPR	0401	X	X	PMID: 16493034
IGRP	p225	225	244	20	LRVLNIDLLWSVPIAKKWCA	0301		X	PMID: 16493034
IGRP	p31	241	260	20	KWCANPDWIHIDTTPFAGLV	0401	X	X	PMID: 16493034
IGRP	p39	305	324	20	QLYHFLQIPTHEEHLFYVLS	0401	X	X	WW Kwok unpublished
ZNT8	p1	1	20	20	MEFLERTYLVNDKAAKMYAF	0401	X	X	WW Kwok unpublished
ZNT8	p2	9	28	20	LVNDKAAKMYAFTLESVELQ	0401	X	X	WW Kwok unpublished
ZNT8	p3	17	36	20	MYAFTLESVELQQKPVNKDQ	0401	X	X	WW Kwok unpublished
ZNT8	p20	202	221	20	GHNHKEVQANASVRAAFVHA	0401	X	X	WW Kwok unpublished
ZNT8	p217	217	236	20	AFVHALGDLFQSISVLISAL	0401		X	PMID: 23390544, 21471440
ZNT8	p28	266	285	20	ILKDFSILLMEGVPKSLNYS	0401	X	X	WW Kwok unpublished
ZNT8	p36	330	349	20	VRREIAKALSKSFTMHSLTI	0401	X	X	WW Kwok unpublished
PPI	p1302	76	90	15	SLQPLALEGSLQKRG	0401	X	X	PMID: 18385016
INS B	B11-25	35	49	15	LVEALYLVCGERGFF	DQ8		X	PMID: 31457096, 25267644
IA-2	p957	957	972	25	DQFEFALTAVAEEVNA	DQ8		X	PMID: 31457096,10562307
GAD65, glutamate decarboxylase 2, NP_000809.1; IGRP, glucose-6-phosphatase 2 isoform 1, NP_066999.1; ZNT8, SLC30A8, zinc
transporter 8 isoform a, NP_776250.2; PPI, insulin preproprotein, NP_000198.1; INS B, mature insulin B chain, 3P33_B;
IA-2, PTPRN, protein tyrosine phosphatase receptor type N, NP_002837.1.
