# Supplementary material for: Autoreactive T cell receptors with shared germline-like α chains in type 1 diabetes
Source: JCI Insight. 2021 Nov 22;6(22):e151349. doi: 10.1172/jci.insight.151349 (PMC8663791; doi:10.1172/jci.insight.151349)
Supplement: Supplemental table 3 [file jciinsight-6-151349-s021.xlsx]

## Sheet: Sheet 1
Table S5. Antibodies used for flow cytometric isolation of islet atnigen reactive CD4 T cells.
Antigen	Fluor	Clone	Supplier	Project
CD4	eVolve605	RPA-T4	Biolegend	newT1D
CD4	AF700	RPA-T4	BD Horizon	HC, T1D
CD8	PerCP-Cy5-5	SK1	BD Pharmigen	HC, T1D
CD14	PerCP-Cy5-5	61D3	eBioscience	HC, T1D
CD19	PerCP-Cy5-5	HIB19	Biolegend	HC, T1D
CD56	PerCP-Cy5-5	B159	BD Pharmigen	HC, T1D
CD154	PE	5C8	Miltenyi	HC, T1D
CD69	APC	FN50	Biolegend	HC, T1D
CD45RA	AF700	HI100	Biolegend	newT1D
CD45RA	BV510	HI100	Biolegend	HC, T1D
CD45RO	APC-Cy7	UCHL1	Biolegend	HC, T1D
CCR7	BV650	3D12	BD Horizon	newT1D
CCR4	PE-CF594	1G1	BD Horizon	HC, T1D
CCR4	BV421	L291H4	Biolegend	newT1D
CD183 (CXCR3)	AF488	1C6	BD Pharmigen	newT1D
CXCR3	PE-Cy7	1C6	BD Pharmigen	HC, T1D
CCR6	BB515	11A9	BD Horizon	HC, T1D
CCR6	BV510	11A9	BD Horizon	newT1D
CRTH2	BV421	BM16	Biolegend	HC, T1D
TIGIT	PE/DAZLE	A15153G	Biolegend	newT1D
CD38	PE-Vio 770		Miltenyi	newT1D
PD-1	APC-Cy7	EH12.2H7	Biolegend	newT1D
CD95	BV786	DX2	BD OptiBuild	newT1D
CD2	BUV395	RPA-2.10	BD Horizon	newT1D
CD71	BV650	CY1GA	Biolegend	HC, T1D
